# Supplementary material for: Lung-Derived Selectins Enhance Metastatic Behavior of Triple Negative Breast Cancer Cells
Source: Biomedicines. 2021 Oct 30;9(11):1580. doi: 10.3390/biomedicines9111580 (PMC8615792; doi:10.3390/biomedicines9111580)
Supplement: Supplementary file 1 [file biomedicines-09-01580-s001.zip]

Archive with 1 entries (1 files):
- biomedicines-1381238-supplementary.pdf
